# Supplementary material for: Population growth is limited by nutritional impacts on pregnancy success in endangered Southern Resident killer whales (Orcinus orca)
Source: PLoS One. 2017 Jun 29;12(6):e0179824. doi: 10.1371/journal.pone.0179824 (PMC5491047; doi:10.1371/journal.pone.0179824)
Supplement: S1 Appendix — (XLSX) [file pone.0179824.s002.xlsx]

## Sheet: Home_hormFINAL_4-17.xls
Year	Julian Day	DNAID	Log10CPUElag10	CRC	logT3	logGC	logT3/GC	logP4	LogT	Pregnancy Class
2008	142	J30	-2	125585	5.18841	7.349	-2.16059	6.26462	5.53197	RM
2008	149	J8	-2	125585	4.99381	7.51109	-2.51728	6.52145	3.00717	PRF
2008	166	L106	-0.920819	125585	4.69088	7.90552	-3.21464	6.13264	2.93119	JuvM
2008	182	K34	-2	125585	5.25181	6.12731	-0.875498	6.36687	3.90721	JuvM
2008	182		-2	125585	4.47255	6.62572	-2.15317	6.56078	5.4235
2008	184	J17	-0.60206	125585	4.38751	5.21363	-0.826119	10.1692	5.10133	Hi T SPg
2008	184		-0.60206	125585	4.62555	5.74844	-1.12289	6.94305	5.00341
2008	188	K34	0.359835	125585	4.95404	5.48886	-0.534818	5.79198	4.14345	JuvM
2008	188	K33	0.359835	125585	5.63332	6.24487	-0.611545	5.91321	4.63957	JuvM
2008	188	K13	0.359835	125585	5.65518	7.04882	-1.39364	5.7227	3.50225	No Calf
2008	188	J26	0.359835	125585	4.89398	6.58693	-1.69295	5.81306	5.74659	RM
2008	188		0.359835	125585	4.92972	4.47255	0.457169	6.93521	3.15572
2008	202	J8	0.255273	125585	4.09102	7.37199	-3.28097	6.22139	1.32972	PRF
2008	202	J42_J36	0.255273	125585	4.81525	4.70773	0.107526	6.95906	0.951658
2008	202		0.255273	125585	4.79311	2.48491	2.3082	5.60683	2.7447
2008	202		0.255273	125585	5.1534	5.66035	-0.506952	6.64769	3.4701
2008	215	L26	0.32838	125585	5.91296	7.36224	-1.44928	6.77996	3.61173	PRF
2008	215	J30	0.32838	125585	4.45924	6.30808	-1.84884	6.96615	4.97217	RM
2008	217	J32	0.491362	125585	4.90622	6.08304	-1.17683	7.39806	0.916291	No Calf
2008	220	J1	0.577492	125585	5.53086	6.33068	-0.799822	6.18565	5.99326	RM
2008	223		0.340444	125585	4.30311	6.84153	-2.53842	6.87905	0.916291
2008	223		0.340444	125585	4.0705	6.12302	-2.05252	6.46779	5.35072
2008	228	K13	0.563481	125585	4.32131	4.95025	-0.628941	3.79144	0.916291	No Calf
2008	236	L100	0.644439	125585	4.43976	4.99234	-0.552571	6.18604	1.69194	JuvM
2008	236	L72	0.644439	125585	4.27393	4.52537	-0.251443	5.42005	0.916291	No Calf
2008	236		0.644439	125585	5.09262	6.11653	-1.02391	7.03006	5.10109
2008	240	L72	0.61595	125585	3.82764	6.80511	-2.97747	6.3858	0.916291	No Calf
2008	243	L106	0.298853	125585	4.1969	5.39748	-1.20058	6.88024	0.916291	JuvM
2008	243	J30	0.298853	125585	4.69248	7.29655	-2.60406	6.7924	5.85128	RM
2008	252	J1	-0.0362122	125585	4.55232	7.55427	-3.00195	6.5829	5.16986	RM
2008	257	L2	-0.09691	125585	4.38872	7.88792	-3.4992	7.47599	1.69745	PRF
2008	257	L67	-0.09691	125585	5.01291	5.80366	-0.790745	9.66566	6.73829
2008	337	J28	-2	125585	5.62809	7.14589	-1.5178	7.82289	3.61119	Lo T SPg
2008	337	J2	-2	125585	4.76958	5.58609	-0.816505	6.94859	0.916291	PRF
2009	135	J31	-2	114544	6.0985	7.60112	-1.50262	8.63925	2.68034	Lo T Upg
2009	135	J38	-2	114544	6.24916	6.75149	-0.502327	4.11871	3.86974	JuvM
2009	135	J32	-2	114544	6.37337	6.25156	0.121817	6.20237	1.09994	No Calf
2009	135	J2	-2	114544	3.3766	8.03799	-4.66139	6.18151	2.56649	PRF
2009	135	J30	-2	114544	6.03795	6.91911	-0.881156	6.51822	6.01401	RM
2009	179	K12	-0.154902	114544	5.24962	8.29144	-3.04182	10.8768	6.09093	Hi T SPg
2009	181		-0.275724	114544	5.48827	6.16766	-0.679395	7.26603	6.18386
2009	183	K26	-0.173925	114544	5.06012	5.76813	-0.70801	7.2013	5.33561	RM
2009	194	J37	0.133539	114544	5.49909	7.51401	-2.01492	4.03282	1.54501	PubF
2009	194		0.133539	114544	5.13282	6.36515	-1.23232	6.03251	0.916291
2009	194		0.133539	114544	5.49928	7.86545	-2.36617	4.54881	1.65823
2009	201		-0.318759	114544	4.55501	6.35904	-1.80402	6.88358	6.02306
2009	202	K40	-0.318759	114544	5.71927	5.33479	0.384471	6.27631	0.916291	PRF
2009	202	K11	-0.318759	114544	5.63695	6.0414	-0.404445	6.47923	1.28093
2009	204	J31	-0.318759	114544	5.17904	5.82313	-0.644091	7.93137	1.9615	Lo T Upg
2009	207		0.0413927	114544	4.22363	3.03783	1.1858	6.49837	0.916291
2009	207		0.0413927	114544	5.69525	5.47613	0.219117	7.28164	0.916291
2009	209	L84	-0.431798	114544	4.80056	6.07261	-1.27205	6.34727	5.66684	RM
2009	209		-0.431798	114544	5.02608	3.43881	1.58727	6.36056	0.916291
2009	209		-0.431798	114544	5.05798	6.78381	-1.72583	6.38005	1.45161
2009	209		-0.431798	114544	4.92077	5.79271	-0.87194	5.54162	3.73026
2009	209	L73	-0.431798	114544	5.05657	5.50142	-0.444851	6.74606	4.85266
2009	209		-0.431798	114544	4.73422	6.13866	-1.40443	6.56684	5.70777
2009	209		-0.431798	114544	4.42396	5.83951	-1.41555	6.48314	5.71125
2009	210	J34	-0.0132283	114544	4.57306	7.23294	-2.65988	6.41307	5.44734	RM
2009	210	L84	-0.0132283	114544	4.46157	7.23037	-2.7688	6.61322	5.81672	RM
2009	210	K21	-0.0132283	114544	4.67798	8.12015	-3.44217	5.90873	6.28045	RM
2009	214	L103	0.0253059	114544	5.03882	4.63609	0.402734	6.45628	0.916291	JuvF
2009	218	K35	-0.0861861	114544	6.12732	6.30761	-0.180283	5.68143	4.9194	JuvM
2009	218	L2	-0.0861861	114544	5.61447	7.01342	-1.39895	7.01815	3.0037	PRF
2009	220	L41	0.563481	114544	3.98911	4.71223	-0.723116	5.68609	4.01494	RM
2009	220	J34	0.563481	114544	5.07149	6.19011	-1.11862	6.12973	5.70034	RM
2009	227	J16	0.318063	114544	5.19341	6.88989	-1.69648	6.05075	0.916291	No Calf
2009	227		0.318063	114544	4.69452	6.14126	-1.44675	6.3674	0.916291
2009	227		0.318063	114544	4.62781	6.784	-2.15619	6.88623	1.4061
2009	229	K26	0.305351	114544	4.80529	5.197	-0.391713	6.91204	5.19634	RM
2009	229		0.305351	114544	5.31371	5.40042	-0.0867093	9.29697	5.45635
2009	236	K25	0.348305	114544	3.98078	4.78022	-0.799431	6.5584	3.62461	RM
2009	238		0.287802	114544	3.23495	5.0431	-1.80816	5.91666	0.916291
2009	239	J26	0.252853	114544	5.00433	6.72804	-1.72371	6.54676	5.86845	RM
2009	239		0.252853	114544	5.38739	2.88759	2.4998	6.79176	3.54732
2009	239		0.252853	114544	4.56923	6.73877	-2.16954	6.75773	5.55273
2009	241	J30	0.322219	114544	5.20058	5.37778	-0.177198	5.73444	5.55478	RM
2009	243		0.307496	114544	5.38961	5.26305	0.126553	6.55894	0.916291
2009	243		0.307496	114544	6.10581	4.90565	1.20016	7.45556	0.916291
2009	244		0.33646	114544	5.41983	5.66021	-0.240382	6.37724	0.916291
2009	247	L2	0.33646	114544	5.31131	4.62674	0.684572	6.60787	0.916291	PRF
2009	252	J27	0.33646	114544	3.08749	5.71706	-2.62957	3.33577	3.69412	RM
2009	252		0.33646	114544	4.23369	3.69362	0.540068	6.36151	0.916291
2009	253	L27	0.127105	114544	5.70459	7.89457	-2.18999	9.60031	5.65599	Hi T UPg
2009	253	L103	0.127105	114544	5.40648	6.10506	-0.698585	5.06777	1.91692	JuvF
2009	253	L106	0.127105	114544	5.72671	6.5365	-0.809796	6.11029	1.57898	JuvM
2009	253		0.127105	114544	4.95485	5.52728	-0.572429	7.02789	0.916291
2009	253		0.127105	114544	4.69487	6.36286	-1.66798	6.88019	1.38629
2009	254	K22	0.0334238	114544	5.26264	7.20148	-1.93884	11.73	5.69238	Hi T UPg
2009	254	L78	0.0334238	114544	4.09859	6.70891	-2.61033	6.14616	5.19789	RM
2009	254		0.0334238	114544	4.83945	5.37486	-0.53541	7.19461	1.84498
2009	254	J33	0.0334238	114544	3.08749	3.32071	-0.233219	5.1954	2.34937
2009	255	L41	0.130334	114544	5.04375	6.25001	-1.20627	5.36532	5.21787	RM
2009	256	J36	0.130334	114544	4.43463	5.63693	-1.2023	6.52569	0.916291	PubF
2009	256	J1	0.130334	114544	4.60366	7.18536	-2.5817	5.80281	5.33917	RM
2009	258	K33	-0.19382	114544	4.94453	7.74253	-2.798	6.29913	4.31388	PubM
2009	258	L7	-0.19382	114544	5.00095	7.20835	-2.2074	6.12541	1.63511
2009	258		-0.19382	114544	5.04515	7.09469	-2.04954	6.29462	1.84877
2009	258		-0.19382	114544	4.73812	7.88012	-3.142	4.59895	5.35465
2009	263	K12	-0.107905	114544	6.30653	5.1217	1.18483	9.90148	5.63604	Hi T SPg
2009	264		-0.200659	114544	4.97867	4.96564	0.0130319	6.88945	0.916291
2009	268		-0.29243	114544	5.74217	4.77026	0.971909	7.68038	2.94833
2009	269		-0.29243	114544	6.29847	7.33386	-1.03539	7.12434	3.59731
2009	269		-0.29243	114544	4.61268	5.08772	-0.475038	9.34806	4.14393
2009	279	L53	-0.958607	114544	5.07026	5.78968	-0.719429	5.59117	3.88259	No Calf
2009	279	L83	-0.958607	114544	5.73855	6.23217	-0.493622	7.53956	4.05126	No Calf
2009	280	J38	-0.920819	114544	4.68461	5.03883	-0.354224	5.37694	0.916291	JuvM
2009	280		-0.920819	114544	5.22408	5.39049	-0.166402	7.06845	1.33316
2009	282	J40	-0.853872	114544	5.19029	6.89611	-1.70582	7.0224	1.66222	JuvF
2009	282	J30	-0.853872	114544	5.45144	5.89641	-0.444974	6.45893	4.65253	RM
2009	342	J17	-2	114544	4.14347	7.05539	-2.91192	5.71003	2.57749	Lactating
2009	342	J28	-2	114544	5.48322	7.65168	-2.16846	4.37008	4.3829	Lactating
2009	344	J32	-2	114544	4.09643	6.20547	-2.10904	6.14341	1.72277	No Calf
2009	344		-2	114544	4.7619	7.13665	-2.37475	6.40662	1.63491
2010	163	J2	0.100371	244424	5.8772	6.62352	-0.746323	7.13336	0.404798	PRF
2010	163	J26	0.100371	244424	6.29814	5.97075	0.327392	6.55833	6.57894	RM
2010	170	L90	0.278754	244424	5.31719	7.37575	-2.05856	6.0616	1.96711	No Calf
2010	170		0.278754	244424	5.00161	4.63957	0.362036	8.78148	4.69926
2010	180	L12	-0.0315171	244424	5.40205	6.72619	-1.32413	6.79597	3.42485	PRF
2010	185		-1	244424	4.57881	2.03862	2.54019	6.56428	3.82688
2010	186	J26	0.392697	244424	5.75396	7.98996	-2.236	6.97507	6.14053	RM
2010	187	K16	0.247973	244424	5.23575	6.67589	-1.44014	6.8772	2.01597	No Calf
2010	187	L26	0.247973	244424	6.00135	6.80984	-0.808497	5.84554	0.529451	PRF
2010	187	L7	0.247973	244424	5.15044	4.88899	0.261449	7.06673	1.52823
2010	193	L41	0.247973	244424	5.93336	5.45065	0.482712	6.59224	5.90725	RM
2010	194	J35	0.322219	244424	5.44293	7.94016	-2.49723	6.78283		Lactating
2010	195	J35	-0.0555173	244424	3.96714	0.662688	3.30445	2.7682	1.67316	Lactating
2010	198		-0.267606	244424	6.08354	7.8704	-1.78686	7.00132	5.89179
2010	206	K40	0.340444	244424	5.34619	7.08498	-1.73879	7.11943	3.41461	PRF
2010	223	J31	0.0170333	244424	5.58305	6.32543	-0.742389	9.02677	3.28698	Lo T Upg
2010	223	K40	0.0170333	244424	6.50703	7.69676	-1.18974	6.21932	3.81116	PRF
2010	225	L55	0.117271	244424	5.02	5.52573	-0.505727	10.0927	4.74884	Hi T SPg
2010	225	J28	0.117271	244424	4.07317	4.54446	-0.471292	6.78457		Lactating
2010	225		0.117271	244424	5.49318	7.03559	-1.5424	7.45807	4.25193
2010	226	L2	0.103804	244424	6.15049	6.54762	-0.397125	6.65655	3.44818	PRF
2010	228	L41	-0.05061	244424	4.23963	5.69491	-1.45528	6.21979	5.91734	RM
2010	230	J2	-0.366532	244424	5.08086	6.27649	-1.19563	6.88477	0.131905	PRF
2010	234	L89	-0.107905	244424	3.03826	4.38315	-1.34489	5.01807	4.51258	RM
2010	235		-0.107905	244424	5.61257	7.09138	-1.47881	7.07859	3.77641
2010	236	J28	-0.107905	244424	5.49657	6.47968	-0.983111	6.76483	5.11046	Lactating
2010	241	J16	-0.130768	244424	5.53579	5.97992	-0.444137	8.21111	0.171429	Lo T SPg
2010	241	J27	-0.130768	244424	4.97446	5.36087	-0.386407	6.92525	4.92261	RM
2010	246		0.149219	244424	5.64724	6.07429	-0.427044	7.52725	0.123102
2010	249	J16	-0.236572	244424	6.22141	7.93188	-1.71048	8.97913	3.43987	Lo T SPg
2010	249	J38	-0.236572	244424	5.23548	5.88691	-0.651431	6.75968	3.40801	JuvM
2010	249	L105	-0.236572	244424	5.14128	6.17082	-1.02954	6.86636	3.74687	JuvM
2010	249	J28	-0.236572	244424	4.03758	5.62181	-1.58423	5.87116	0.168054	Lactating
2010	249	J28	-0.236572	244424	3.4191	6.09136	-2.67225	6.25292	1.45535	Lactating
2010	258	K12	0.0606978	244424	5.09708	7.19239	-2.09531	6.81272	0.173953	Lactating
2010	260	J8	-0.148742	244424	4.84728	7.19471	-2.34743	6.71836	0.117783	PRF
2010	263	K12	-0.468521	244424	5.09608	7.30977	-2.21369	6.6592	0.188138	Lactating
2010	264	K14	-0.420216	244424	4.80378	6.39974	-1.59596	6.96241	0.119559	No Calf
2010	267	L106	0.357935	244424	5.48561	5.58807	-0.102467	5.85645	2.04718	JuvM
2010	267	L26	0.357935	244424	5.31474	7.74716	-2.43243	6.48332	3.42787	PRF
2010	267		0.357935	244424	5.52022	6.6746	-1.15438	7.3073	4.6788
2011	160	J32	-2	167146	5.20006	6.76327	-1.56321	9.99589	4.94176	Hi T UPg
2011	161	J38	-0.481486	167146	5.71664	7.28607	-1.56943	5.36153	3.20006	PubM
2011	168	J22	-0.958607	167146	4.33353	5.83901	-1.50548	8.57165	4.06952	Hi T UPg
2011	168	J28	-0.958607	167146	5.31304	5.97215	-0.659111	7.17452	0.354873	Lactating
2011	170	K27	-0.958607	167146	5.53243	6.4454	-0.912974	10.1287	4.98032	Hi T SPg
2011	172	K13	-2	167146	5.38189	8.03559	-2.6537	6.81483	0.168899	No Calf
2011	172	J2	-2	167146	3.11489	5.58214	-2.46725	5.09424	0.853138	PRF
2011	172		-2	167146	5.50409	4.99971	0.504386	7.16099	0.193097
2011	180	J40	-0.958607	167146	5.85441	5.85688	-0.00246564	7.41479	0.162969	JuvF
2011	180	J26	-0.958607	167146	5.05678	6.32525	-1.26847	6.91076	2.46598	RM
2011	183	K34	-0.958607	167146	5.78929	6.81319	-1.0239	5.40641	2.84746	PubM
2011	184	J19	-2	167146	5.71843	5.9797	-0.261261	6.44408	0.211071	No Calf
2011	186	K16	-2	167146	5.62408	4.98018	0.643899	7.15155	2.58829	No Calf
2011	187	J36	-0.958607	167146	5.20986	6.7457	-1.53584	6.85844	2.36396	No Calf
2011	187	J34	-0.958607	167146	5.88861	7.34553	-1.45692	6.24129	2.93964	RM
2011	198	J27	-0.236572	167146	4.64517	7.21764	-2.57247	6.58865	2.20409	RM
2011	200		-2	167146	5.28943	6.7917	-1.50227	6.69987	0.121332
2011	200		-2	167146	5.05988	3.97048	1.0894	7.13298	0.485508
2011	202		-0.091515	167146	5.63567	7.62822	-1.99254	6.79306	1.8738
2011	203	L77	-0.267606	167146	4.70236	6.41649	-1.71413	8.10649	3.25994	Lo T SPg
2011	203	J19	-0.267606	167146	4.95619	7.44287	-2.48668	6.72149	0.229523	No Calf
2011	204	L41	-0.376751	167146	5.5624	7.69876	-2.13637	6.64942	2.96342	RM
2011	205	J14	-0.29243	167146	4.92408	6.33493	-1.41085	6.54714	0.08158	No Calf
2011	206	J17	-0.29243	167146	5.18526	7.19871	-2.01346	6.61752	0.00498754	No Calf
2011	206		-0.29243	167146	5.66436	6.80237	-1.13802	6.63633	4.25871
2011	207	K42	0.178977	167146	6.13637	6.46841	-0.332045	5.91873	2.65	JuvM
2011	207	K25	0.178977	167146	5.09203	6.9364	-1.84437	6.98059	2.43703	RM
2011	210	K35	0.209515	167146	5.75315	8.27508	-2.52193	5.4435	2.16482	PubM
2011	214	K13	-0.200659	167146	5.39791	7.55363	-2.15572	6.33803	0.134531	No Calf
2011	214		-0.200659	167146	5.97794	5.97995	-0.00201254	5.12265	2.98825
2011	215	L106	0.217484	167146	5.48125	7.43336	-1.95211	6.40695	0.108854	JuvM
2011	215	L78	0.217484	167146	5.61457	7.83754	-2.22297	6.49893	2.44547	RM
2011	215		0.217484	167146	5.49845	7.40439	-1.90595	6.66129	0.294906
2011	216	L106	0.193125	167146	5.67819	6.93448	-1.25629	5.37736	2.38389	JuvM
2011	216	L2	0.193125	167146	5.40227	6.85383	-1.45156	6.76524	0.710987	PRF
2011	216	L84	0.193125	167146	4.84572	7.20676	-2.36104	6.44786	2.665	RM
2011	216		0.193125	167146	5.51347	6.08857	-0.575095	7.30787	0.692147
2011	216		0.193125	167146	5.57041	8.30387	-2.73346	4.86499	1.38604
2011	221	L90	0.558709	167146	5.153	7.00685	-1.85385	10.7199	5.37149	Hi T UPg
2011	221	K27	0.558709	167146	5.96376	5.60101	0.362751	6.67813		Lactating
2011	221	K33	0.558709	167146	5.50492	6.02504	-0.520119	6.11435	3.5699	PubM
2011	221		0.558709	167146	5.22901	7.29138	-2.06237	7.23431	0.241376
2011	224		0.367356	167146	5.95881	6.35881	-0.4	5.92871	0.359072
2011	226		0.477121	167146	5.23903	6.37605	-1.13702	5.50476	3.06689
2011	227	L27	0.641474	167146	5.60649	8.29699	-2.6905	6.92536	-0.00601807	PRF
2011	227	L85	0.641474	167146	5.3235	7.12991	-1.80642	6.24638	2.19789	RM
2011	231	J28	0.587711	167146	5.32458	4.90312	0.42146	5.41441	0.124869	Lo T SPg
2011	231	K12	0.587711	167146	4.84027	7.63529	-2.79502	6.45602	0.170586	Lactating
2011	237	L90	0.669317	167146	5.17973	8.01187	-2.83214	10.625	6.02078	Hi T UPg
2011	237	K12	0.669317	167146	5.17796	3.97762	1.20033	6.5834		Lactating
2011	237	L2	0.669317	167146	4.82659	6.57067	-1.74408	6.81257	0.205387	PRF
2011	237	K36	0.669317	167146	4.77523	5.45087	-0.675642	6.63194	0.465619	PubF
2011	237		0.669317	167146	4.71749	6.72427	-2.00678	5.91034	0.079735
2011	238	L54	0.31597	167146	4.56725	6.67389	-2.10664	6.44327	0.183987	Lactating
2011	238	L26	0.31597	167146	5.32482	6.88282	-1.55799	4.18495	1.85708	PRF
2011	246	K13	0.130334	167146	5.39372	4.96459	0.429127	5.73292	0.0168571	No Calf
2011	249	J46	0.113943	167146	5.81883	7.0599	-1.24107	5.97805	0.139762	JuvF
2011	249	J17	0.113943	167146	4.86401	7.33121	-2.4672	6.84699	0.13715	No Calf
2011	249		0.113943	167146	4.39699	6.0623	-1.66531	6.34112	0.254642
2011	249		0.113943	167146	4.68799	5.65389	-0.965898	5.97757	3.96976
2011	250	K33	0.071882	167146	5.22614	7.11308	-1.88693	5.30688	2.88184	PubM
2011	250		0.071882	167146	5.20986	6.25905	-1.04919	5.96394	0.64658
2011	261	L2	0.0253059	167146	5.43765	7.28863	-1.85097	7.11634	0.133656	PRF
2011	262	K14	0.539076	167146	5.1163	6.77251	-1.65621	6.59288	0.0925792	No Calf
2011	262	L2	0.539076	167146	4.71251	6.80221	-2.0897	6.49392	0.173113	PRF
2011	262	L103	0.539076	167146	4.96647	7.18107	-2.2146	6.32992	0.217528	PubF
2011	262	K21	0.539076	167146	4.87016	5.00005	-0.129884	6.78185	0.0751075	RM
2011	264	L85	0.539076	167146	4.60159	7.92624	-3.32465	5.78736	1.67672	RM
2011	270	J35	0.167317	167146	5.18405	6.44272	-1.25867	6.97604	0.105261	Lactating
2011	270	J17	0.167317	167146	5.29578	7.61443	-2.31865	7.00759	0.114221	No Calf
2011	270	K40	0.167317	167146	5.2794	7.10205	-1.82264	6.69922	0.191446	PRF
2011	270	J26	0.167317	167146	4.73289	7.063	-2.33011	6.9412	0.0751075	RM
2011	270	K26	0.167317	167146	5.0877	6.75606	-1.66836	7.17184	0.124869	RM
2011	270	J26	0.167317	167146	4.69365	6.83092	-2.13727	6.98983	0.241376	RM
2011	270	L88	0.167317	167146	4.78518	7.44986	-2.66468	6.12065	1.67241	RM
2011	271	J34	0.167317	167146	4.74367	5.55176	-0.808087	5.94529	2.22484	RM
2011	271		0.167317	167146	4.80231	6.21798	-1.41568	5.81428	0.195567
2011	273	J14	-0.124939	167146	4.23131	6.21844	-1.98714	5.82909	0.170586	No Calf
2011	279	J2	-0.356547	167146	5.0825	6.17628	-1.09378	7.0491	0.146694	PRF
2011	293	L106	-2	167146	5.52064	7.61079	-2.09014	5.35465	0.140631	JuvM
2011	293	L26	-2	167146	5.34472	6.28726	-0.942545	5.82257	0.273837	PRF
2011	293	L100	-2	167146	5.12757	7.47324	-2.34567	5.96873	0.160417	PubM
2012	159	J28	-2	158089	5.50301	4.58558	0.917432	9.1165	4.52851	Hi T UPg
2012	159	J40	-2	158089	5.80433	5.86567	-0.0613471	5.79268	0.260054	PubF
2012	166	J2	-2	158089	5.28901	4.67805	0.610965	6.00984	0.00796817	PRF
2012	166		-2	158089	5.86997	6.6078	-0.737826	4.55356	3.66397
2012	169	L89	-2	158089	4.94948	7.2998	-2.35032	7.38592	5.94474	RM
2012	169		-2	158089	6.42179	7.18483	-0.76304	6.86231	0.76174
2012	172	J28	-2	158089	5.92471	7.3176	-1.39288	10.2623	3.76781	Lo T Upg
2012	172	J19	-2	158089	5.26953	5.0188	0.250725	7.25156	0.0227395	No Calf
2012	172	J36	-2	158089	5.92286	6.81406	-0.891201	4.2344	0.0751075	No Calf
2012	172	J35	-2	158089	4.95265	5.69625	-0.743601	7.40662	0.532978	No Calf
2012	174	J8	-2	158089	4.03366	5.14487	-1.11122	4.61026	0.0751075	PRF
2012	175	J36	-2	158089	5.09598	5.94511	-0.849126	7.13909	0.0629748	No Calf
2012	175		-2	158089	4.82833	3.79885	1.02948	7.14387	0.278389
2012	176	L79	-2	158089	4.14331	7.33083	-3.18752	6.56274	1.52257	RM
2012	176		-2	158089	5.40652	6.226	-0.819486	6.33198	0.0119286
2012	177	J2	-1	158089	4.92631	5.11193	-0.185616	6.7297	-0.040822	PRF
2012	177	J26	-1	158089	5.17173	7.22603	-2.05429	6.9098	-0.0345914	RM
2012	180	J26	-0.443697	158089	5.95481	8.02631	-2.0715	6.96035	1.65632	RM
2012	181	J27	-0.568636	158089	5.094	5.96607	-0.872074	6.96343	-0.002002	RM
2012	181		-0.568636	158089	5.86083	5.10048	0.760353	5.50468	0.615186
2012	183	J17	-1	158089	5.81066	7.73112	-1.92046	5.99844	0.0544882	No Calf
2012	189	J17	-0.585027	158089	4.48144	4.89163	-0.410184	5.47139	0.812263	No Calf
2012	189		-0.585027	158089	6.05049	5.55795	0.492543	4.06595	1.48523
2012	190	J34	-1.04576	158089	5.62439	4.54934	1.07505	6.81298	3.36162	RM
2012	191	J31	-1.04576	158089	5.58369	6.27938	-0.695692	8.88695	0.0266419	Lo T Upg
2012	192		-1.04576	158089	5.89846	4.47004	1.42842	6.43517	0.0989399
2012	200	J19	-0.619789	158089	5.57144	7.05302	-1.48158	8.05948	0.0266419	Lo T Upg
2012	200	J32	-0.619789	158089	5.52881	7.32412	-1.79531	8.58081	0.883354	Lo T Upg
2012	200	K12	-0.619789	158089	4.96821	6.90321	-1.935	6.6875	0.0119286	No Calf
2012	200	J36	-0.619789	158089	5.05444	5.76788	-0.713448	6.53465	0.064851	No Calf
2012	200	J8	-0.619789	158089	4.26338	6.50719	-2.2438	4.20484	0.217528	PRF
2012	200		-0.619789	158089	5.57528	6.59515	-1.01987	4.18419	1.62511
2012	201	L105	-0.677781	158089	6.03905	5.11343	0.925617	4.75841	2.03901	PubM
2012	201		-0.677781	158089	5.41162	8.22059	-2.80897	5.47638	1.66241
2012	202	K20	-0.823909	158089	5.30765	8.23333	-2.92568	6.08461	0.0148886	No Calf
2012	209		-0.346787	158089	5.54146	4.46866	1.0728	6.956	2.91626
2012	221	J19	0.11059	158089	5.40455	4.78849	0.616058	8.21968	0.265436	Lo T Upg
2012	221	J31	0.11059	158089	5.75003	3.45505	2.29498	8.0977	1.52931	Lo T Upg
2012	223	J31	-0.00877392	158089	5.09584	7.03536	-1.93952	8.23659	0.0657877	Lo T Upg
2012	223	J39	-0.00877392	158089	5.41723	4.07516	1.34207	5.12086	0.832474	PubM
2012	231	L105	0.0569049	158089	4.25915	6.42383	-2.16468	5.86221	1.33184	PubM
2012	231	J26	0.0569049	158089	5.20203	7.03748	-1.83545	6.69902	1.4614	RM
2012	234	J28	-0.09691	158089	4.84996	7.98205	-3.13209	9.99587	5.55716	Hi T UPg
2012	234	J2	-0.09691	158089	5.19118	6.02514	-0.833964	6.77664	0.207014	PRF
2012	234	K34	-0.09691	158089	5.50175	6.93383	-1.43208	5.24571	1.9781	RM
2012	238	K25	0.243038	158089	4.67922	5.91946	-1.24024	6.42794	2.15025	RM
2012	238		0.243038	158089		7.72569		4.78382	0.114221
2012	239	L103	-0.119186	158089	6.1545	5.06544	1.08906	4.24563	2.93173	PubF
2012	243	K12	0.00432137	158089	5.12806	8.03707	-2.90901	6.15931	0.157858	No Calf
2012	243		0.00432137	158089	5.28497	5.2753	0.00966914	4.76763	2.99853
2012	249	L53	-0.113509	158089	4.55641	5.92503	-1.36862	6.25575	0.109751	No Calf
2012	249		-0.113509	158089	5.08076	4.79868	0.282079	7.02558	0.19721
2012	253		-0.0222764	158089	5.20483	6.27785	-1.07302	6.88546	0.191446
2012	256	K25	-0.337242	158089	4.05924	5.01635	-0.957117	4.38203	3.51711	RM
2012	256		-0.337242	158089	5.68002	4.76754	0.912475	7.67253	3.30626
2012	259	J26	0.113943	158089	5.33736	5.98434	-0.646974	6.77998	0.246079	RM
2012	259		0.113943	158089	6.0727	6.83383	-0.761125	4.57306	3.38571
2012	263	K27	-0.744727	158089	5.79827	7.72087	-1.9226	8.8823	1.61701	Lo T Upg
2012	263	K26	-0.744727	158089	3.60468	3.28391	0.320768	4.29169	3.01656	RM
2012	264	J32	-2	158089	5.4771	6.12922	-0.652125	8.48505	0.7807	Lo T Upg
2012	265	K16	-1.22185	158089	4.38612	6.37904	-1.99292	5.61873	0.169743	No Calf
2012	265	J39	-1.22185	158089	4.67031	7.26239	-2.59208	5.02513	1.58022	PubM
2012	266	K14	-1.22185	158089	5.22202	7.47661	-2.25459	7.44427	0.20945	No Calf
2012	270	K26	-0.677781	158089	3.65605	5.70645	-2.0504	4.57203	2.30817	RM
2012	275	L2	-1.30103	158089	5.28245	6.47745	-1.195	5.44307	0.0971267	PRF
2012	275	L27	-1.30103	158089	5.55451	7.07411	-1.5196	4.73418	1.38404	PRF
2012	277	K13	-0.49485	158089	4.9141	8.24898	-3.33489	5.54377	1.81385	No Calf
2012	277	J8	-0.49485	158089	4.13211	5.34925	-1.21714	4.80844	0.0834216	PRF
2012	277		-0.49485	158089	4.66692	4.26816	0.398766	3.741	2.52932
2013	150	L87	-0.744727	83345	5.65938	7.43816	-1.77878	6.14528	1.97824	RM
2013	150	J26	-0.744727	83345	6.15171	7.29206	-1.14036	5.99894	2.29132	RM
2013	150		-0.744727	83345	4.34067	6.94319	-2.60252	4.38838	3.02505
2013	151	J40	-2	83345	5.19192	7.40063	-2.20871	4.95983	0.30822	PubF
2013	151	J41	-2	83345	5.9309	5.8642	0.0666976	4.34458	0.327143	PubF
2013	151	L87	-2	83345	5.95669	7.18334	-1.22665	5.61265	3.13489	RM
2013	151		-2	83345	5.52676	6.97268	-1.44592	5.93341	0.323532
2013	152		-2	83345	4.60915	7.65513	-3.04598	4.63317	0.324978
2013	155	J26	-1	83345	4.71966	6.55175	-1.83209	5.36279	1.42576	RM
2013	158	J8	-0.443697	83345	5.55103	6.38371	-0.832682	5.11331	0.850151	PRF
2013	167	L82	-2	83345	4.69801	7.03714	-2.33913	5.77496	0.31627	No Calf
2013	167	L41	-2	83345	5.3746	7.17761	-1.80302	6.29179	1.85567	RM
2013	167	L85	-2	83345	4.74174	6.97124	-2.22949	5.62528	1.96655	RM
2013	167	L92	-2	83345	4.22718	6.4121	-2.18491	4.87649	2.02512	RM
2013	167	L88	-2	83345	4.86228	6.0623	-1.20001	5.24243	2.28483	RM
2013	167		-2	83345	5.51446	6.37717	-0.862705	6.7982	0.303801
2013	167		-2	83345	5.14258	7.55487	-2.4123	5.02625	0.322083
2013	167		-2	83345	5.31782	7.0476	-1.72979	5.24286	0.923068
2013	168		-2	83345	4.39497	6.46105	-2.06608	4.68315	4.25165
2013	178		-0.568636	83345	5.49603	6.84986	-1.35383	4.9924	0.31627
2013	178		-0.568636	83345	5.16094	6.31722	-1.15628	4.66259	0.927824
2013	179	L105	-2	83345	5.57125	6.49653	-0.925281	3.97594	3.51175	PubM
2013	179		-2	83345	5.42536	5.39726	0.0281067	4.4301	1.7492
2013	179		-2	83345	5.53265	7.35887	-1.82622	10.9834	2.69564
2013	179		-2	83345	3.64951	6.43831	-2.7888	8.60929	3.28511
2013	188	J31	-0.522879	83345	4.10497	7.18015	-3.07517	8.24375	0.320633	Lo T Upg
2013	190	J14	-0.886057	83345	4.43999	5.95972	-1.51973	5.36878	0.318454	No Calf
2013	190	J40	-0.886057	83345	6.05918	7.79725	-1.73807	4.34238	0.320633	PubF
2013	190	J34	-0.886057	83345	5.57774	5.94634	-0.368601	4.88401	3.64866	RM
2013	190		-0.886057	83345	5.73262	6.8637	-1.13108	3.99416	1.03033
2013	199	L109	-1.09691	83345	5.3896	6.25907	-0.869468	4.56445	1.98252	JuvM
2013	199		-1.09691	83345	5.31892	6.86244	-1.54352	6.61719	0.291176
2013	199		-1.09691	83345	5.64375	6.1767	-0.532946	4.91192	0.34146
2013	219	L100	-0.69897	83345	5.10697	6.20819	-1.10122	5.43686	1.72722	RM
2013	219	L100	-0.69897	83345	5.09531	5.86019	-0.76488	5.553	1.7485	RM
2013	220	L100	0.136721	83345	5.10814	6.41624	-1.3081	5.47525	2.4681	RM
2013	220	L100	0.136721	83345	5.48907	6.31075	-0.82168	5.57078	2.89922	RM
2013	220	L88	0.136721	83345	5.54537	6.63681	-1.09144	5.23878	2.98634	RM
2013	220		0.136721	83345	5.2063	5.41401	-0.207714	6.40817	0.314811
2013	220		0.136721	83345	5.36975	5.93439	-0.564642	3.93457	1.75492
2013	220		0.136721	83345	4.67005	5.45485	-0.784802	3.63416	2.89048
2013	221	L54	0.117271	83345	4.56722	5.77381	-1.20659	4.79843	0.31627	No Calf
2013	221		0.117271	83345	6.02141	6.0724	-0.0509851	5.44203	0.902597
2013	222	K22	0.117271	83345	4.94499	5.62319	-0.678193	8.01754	0.65024	Lo T Upg
2013	222		0.117271	83345	5.24416	7.49021	-2.24604	5.09338	0.31335
2013	223	L85	0.326336	83345	4.16096	6.63557	-2.47461	4.57543	2.98452	RM
2013	223	K25	0.326336	83345		6.41587		4.89275	3.34148	RM
2013	228		-0.0132283	83345	5.29018	4.5609	0.729275	4.71814	0.320633
2013	229	L54	0.1959	83345		5.57242		4.41231	0.311154	No Calf
2013	229	L100	0.1959	83345	4.50914	5.78386	-1.27471	5.19346	2.72327	RM
2013	229		0.1959	83345	5.16268	5.67857	-0.515892	6.27131	0.316998
2013	229		0.1959	83345	4.8082	6.67475	-1.86655	5.82715	0.319907
2013	233	L90	-0.119186	83345	6.01918	8.03393	-2.01475	10.7373	3.34494	Lo T Upg
2013	236	K14	0.276462	83345	5.04092	7.7059	-2.66498	5.65652	0.320633	No Calf
2013	236	J14	0.276462	83345	5.08969	7.13447	-2.04478	5.92613	0.729961	No Calf
2013	236	J2	0.276462	83345	4.80489	7.25916	-2.45427	5.71036	0.311154	PRF
2013	236		0.276462	83345	4.88517	6.6627	-1.77753	5.17173	0.311154
2013	245	J8	-2	83345	3.85461	6.12722	-2.27261	4.56819	0.318454	PRF
2013	246	J26	-2	83345	5.17802	7.1964	-2.01838	5.54087	1.51579	RM
2013	250	J26	-2	83345	5.25549	7.73623	-2.48074	5.27929	2.12597	RM
2013	250	K26	-2	83345	5.14274	7.40176	-2.25901	5.11349	2.60904	RM
2013	251		-0.69897	83345	5.09153	7.09893	-2.0074	6.82259	0.318454
2013	252		-2	83345	4.50181	7.29563	-2.79383	5.59203	0.311154
2013	253	L103	-2	83345	5.2711	7.6315	-2.36041	8.29603	0.314811	Lo T Upg
2013	253	K21	-2	83345	4.61412	6.94882	-2.3347	5.45967	0.31627	RM
2013	253	K21	-2	83345	4.65666	6.53758	-1.88091	5.31192	0.319907	RM
2013	253		-2	83345	5.41602	7.4988	-2.08278	8.19145	0.316998
2013	261	K21	-2	83345	4.95891	7.0273	-2.06838	5.47378	1.50386	RM
2013	261		-2	83345				3.99323	0.323532
2013	261		-2	83345	5.01343	6.77571	-1.76228	3.68638	2.29253
2013	262		-0.244125	83345	5.14817	5.90154	-0.753365	4.45806	3.58382
2013	267	J2	-1.22185	83345	4.90231	6.20154	-1.29924	4.39938	0.311154	PRF
2013	268	L90	-2	83345	5.41452	7.72976	-2.31524	11.0961	4.14226	Hi T UPg
2013	274	J36	-0.769551	83345	3.76545	5.14049	-1.37505	5.00247	0.319907	No Calf
2013	274	J28	-0.769551	83345	4.73431	6.52175	-1.78744	4.4547	1.01632	No Calf
2014	153	J40	-0.744727	188083
2014	153	J40	-0.744727	188083	5.56452	7.63916	-2.07464	6.12905
2014	153	J40	-0.744727	188083	5.44674	7.53209	-2.08535	6.43615
2014	153	J37	-0.744727	188083	6.20254	7.05012	-0.847587	6.19032	3.73767
2014	154	L41	-0.05061	188083	5.1299	6.41999	-1.2901	6.22258	5.90808
2014	154	L41	-0.05061	188083	5.35659	7.98786	-2.63128	6.82763	6.06379
2014	154	L41	-0.05061	188083	5.10595	7.17931	-2.07336	6.38688	6.44254
2014	156	J16	-0.769551	188083	4.92725	4.00733	0.91992	8.57584	4.30407	Hi T SPg
2014	156	J19	-0.769551	188083
2014	156	J19	-0.769551	188083	5.53733	5.76519	-0.227857	7.09672	3.13549
2014	173	L106	0.459392	188083	5.10595			5.35659	3.66356
2014	174	J35f	0.31597	188083	5.63835	7.85825	-2.2199	8.48694	2.99573	Lo T Upg
2014	174	J35f	0.31597	188083
2014	180	J45	-0.207608	188083	5.97635	6.31173	-0.335384	6.35089	5.04343
2014	181	J34	-0.09691	188083
2014	181		-0.09691	188083	5.65249	5.10595	0.546544	7.21818	2.19722
2014	181	J34	-0.09691	188083	5.45532	7.50329	-2.04797	6.90575	5.35186
2014	182	L115	0.0253059	188083	5.32788	5.2575	0.0703808	6.80351
2014	182	L115	0.0253059	188083	5.48894	6.10256	-0.613621	6.81783	1.09861
2014	182		0.0253059	188083	5.7301	4.95583	0.774273	5.56452	2.99573
2014	187	K12	-0.481486	188083	6.40026	7.87816	-1.4779	8.26668	0	Lo T Upg
2014	187	K16	-0.481486	188083	5.8861	6.03069	-0.144581	5.32301
2014	188	J31	-0.468521	188083	5.82008	8.07993	-2.25984	5.83773
2014	196	K13	-0.267606	188083	5.38907	7.25347	-1.8644	6.84375
2014	196	J28	-0.267606	188083	5.50126	6.41999	-0.918737	6.4151	3.04452
2014	197	J17	0.113943	188083	5.3033	6.74288	-1.43958	8.10591	0	Lo T SPg
2014	197	J17	0.113943	188083	5.29832	6.91473	-1.61641	8.44784	0	Lo T SPg
2014	197	J17	0.113943	188083	5.32788	7.14913	-1.82126	8.1277	3.3322	Lo T SPg
2014	197	K43	0.113943	188083	4.59512	4.85981	-0.264693	5.83773	2.07944
2014	197		0.113943	188083	5.25227	6.58064	-1.32837	5.93489	4.95583
2014	197	J27	0.113943	188083	4.69135	4.36945	0.3219	5.34711	5.20401
2014	202	K27	-0.09691	188083
2014	202		-0.09691	188083				3.89182
2014	202		-0.09691	188083	5.3799	6.42811	-1.04821	6.81235
2014	202		-0.09691	188083	5.48064	5.24702	0.233615	5.62762	3.49651
2014	210	J41	-0.142668	188083	5.42935	7.10085	-1.67151	10.7308	5.8999	Hi T UPg
2014	216		-0.431798	188083	5.35659	5.77144	-0.414855	4.70953	1.94591
2014	216	K26-f	-0.431798	188083	5.36129	4.94164	0.41965	6.05912	5.35659
2014	217	J14-dt	-0.337242	188083	4.74493	5.20401	-0.459075	7.01751
2014	221	J34	-0.148742	188083
2014	221	K13	-0.148742	188083	4.57471	3.89182	0.682891	6.20456
2014	221	J34	-0.148742	188083	5.71043	6.82546	-1.11503	7.42833	1.79176
2014	221	K25	-0.148742	188083	5.17048	7.25418	-2.08369	6.2519	5.70044
2014	230	J28	0.374748	188083	4.57471	4.68213	-0.10742	6.20859	3.4012
2014	231	J19	0.0128372	188083	4.60517	7.03527	-2.4301	8.27843	3.78419	Lo T Upg
2014	231	J34	0.0128372	188083
2014	231		0.0128372	188083	4.93447	4.35671	0.577765	7.14913
2014	231	J34	0.0128372	188083	4.72739	6.45677	-1.72938	5.86647	5.24175
2014	231	J34	0.0128372	188083	5.03695	6.23441	-1.19746	6.04973	5.36129
2014	231	J34	0.0128372	188083	5.25227	6.22456	-0.972285	6.41999	5.49717
2014	236	J19	-2	188083	4.96981	5.68698	-0.717162	7.88458	3.21888	Lo T Upg
2014	236	K14-f	-2	188083
2014	236	K14-f	-2	188083
2014	236	K14-f	-2	188083	5.61677	7.25841	-1.64164	4.09434	3.95124
2014	236	K33	-2	188083	5.62402	6.79682	-1.17281	5.00395	5.63835
2014	236	K33	-2	188083	5.48894	7.47817	-1.98923	5.18739	5.68358
2014	236	K33	-2	188083	5.45959	6.68085	-1.22127	5.0876	5.84354
2014	236	K33	-2	188083	5.63121	7.1452	-1.51398	5.16479	5.8693
2014	259		-2	188083
2014	273	J17	-2	188083	5.17048	7.27794	-2.10745	8.39072	3.7612	Lo T SPg
2014	274	J14-dt	-1	188083	4.77761	6.91795	-2.14034	7.76344	2.93744	Lo T Upg
2014	274	J45	-1	188083
2014	274	J45	-1	188083	4.41884			4.38203
2014	274	J27	-1	188083	4.91998	6.83841	-1.91842	5.60947	5.1358
2014	278	J32	-1.22185	188083	3.46574	4.39445	-0.928713	8.65382	4.64439	Hi T UPg
2014	278	J28	-1.22185	188083	5.05625	5.41165	-0.3554	7.7424	0	Lo T Upg
2014	278	K26-f	-1.22185	188083
2014	278	K26-f	-1.22185	188083	4.86753	5.48064	-0.613104	6.12687	4.97673
2014	278	K26-f	-1.22185	188083	4.94164	6.34914	-1.4075	6.49072	5.00395
